# Supplementary material for: Monkeypox: A Histopathological and Transmission Electron Microscopy Study
Source: Microorganisms. 2023 Jul 9;11(7):1781. doi: 10.3390/microorganisms11071781 (PMC10385849; doi:10.3390/microorganisms11071781)
Supplement: Supplementary file 1 [file microorganisms-11-01781-s001.zip]

Archive with 1 entries (1 files):
- microorganisms-2451630-supplementary.pdf
